# Supplementary material for: Identifying the factors influencing long-term care utilization by older adults in China: machine learning analysis
Source: BMC Geriatr. 2026 May 20;26:953. doi: 10.1186/s12877-026-07652-y (PMC13366875; doi:10.1186/s12877-026-07652-y)
Supplement: Supplementary file 2 — Supplementary Material 2. [file 12877_2026_7652_MOESM2_ESM.csv]

Model	Mean_CV_AUC	Std_CV_AUC	Best_Params
LogisticRegression	0.6831609046167769	0.04894072784433173	{'C': 0.01}
SVM	0.6762306520705872	0.05674830508481469	{'C': 1, 'kernel': 'linear'}
RandomForest	0.6719730066678512	0.04809697948412271	{'max_depth': 3, 'n_estimators': 100}
CatBoost	0.6719665529290104	0.03553399653556744	{'depth': 4, 'iterations': 100, 'learning_rate': 0.05}
GaussianNB	0.6716444733976885	0.039656703890504685	{'var_smoothing': 1e-09}
MLP	0.6491759714395482	0.015558816325269882	{'alpha': 0.0001, 'hidden_layer_sizes': (50,)}
GBM	0.6375213922460985	0.04015390498422741	{'learning_rate': 0.05, 'max_depth': 3, 'n_estimators': 100}
LightGBM	0.630439211094964	0.034483872586562325	{'learning_rate': 0.05, 'max_depth': 3, 'n_estimators': 100}
XGBoost	0.6254241624945143	0.030837223555734167	{'learning_rate': 0.05, 'max_depth': 3, 'n_estimators': 100}
KNN	0.6090812077754646	0.054559304803011174	{'n_neighbors': 13}
DecisionTree	0.6074857296445281	0.04949452772655239	{'max_depth': 3}
