# Supplementary material for: Identifying the factors influencing long-term care utilization by older adults in China: machine learning analysis
Source: BMC Geriatr. 2026 May 20;26:953. doi: 10.1186/s12877-026-07652-y (PMC13366875; doi:10.1186/s12877-026-07652-y)
Supplement: Supplementary file 3 — Supplementary Material 3. [file 12877_2026_7652_MOESM3_ESM.csv]

Model	AUC	CI_L	CI_U
RandomForest	0.7014089552238806	0.6255889951782089	0.7667940648230894
LightGBM	0.6935283582089552	0.6240593340024748	0.7594455585856331
SVM	0.6855044776119404	0.6088936472929742	0.7510685305455146
CatBoost	0.6830686567164179	0.6094282616029436	0.7487285060607562
LogisticRegression	0.6820179104477613	0.606942622970404	0.74692318636913
DecisionTree	0.6806925373134328	0.6120801241125496	0.747670068931195
GBM	0.6775522388059702	0.6070433140285412	0.7442401960784313
XGBoost	0.6677850746268656	0.5896580945526518	0.7413300652268611
MLP	0.662244776119403	0.5885769130168432	0.7329051901436074
GaussianNB	0.6607641791044776	0.5893169685153402	0.7294819537043123
KNN	0.5958328358208955	0.5182834622946437	0.6673641915940774
